# Supplementary material for: Hepatic glutathione depletion ameliorates MASLD through selective protein oxidation and inhibition of lipogenesis
Source: J Clin Invest. 2026 Apr 15;136(8):e197556. doi: 10.1172/JCI197556 (PMC13078873; doi:10.1172/JCI197556)
Supplement: Supporting data values [file jci-136-197556-s118.xlsx]

## Sheet: Fig.1
1f
weeks	Ctl											GSH dep
0	23.3	25.9	26.5	27.9	22.8	25.3	24.5	24.3	25.2			23.8	24.8	24.4	24.4	26.9	25.2	24.8	25.4	26	24.9	25.6
1	23.7	26.8	26.2	26.6	23.5	25.9	25.2	24.5	26.2			24	25.2	24.4	25.1	28	25	24.6	25.2	25.3	24.2	27
2	23.8	26.8	26.6	27.6	23.2	25.9	26	25.7	26.4			23.8	26.7	24.3	25.1	28.2	25.5	24.4	25.7	27	25.7	27.7
4	26.4	29.3	28.2	30.8	23.8	28.1	27.2	27	28			26.2	27.6	25.7	26.6	31.9	27.9	25.2	28.6	28.7	27	30
6	25	27.5	26.4	29.5	22.9	27.1	25.4	25.8	26.8			24.6	25.2	24.2	26.2	29.8	26.8	24	27.7	27.1	25.2	28.7
8	25.8	28	26.7	29.6	23.9	27.8	27.9	27	27.3			25.4	26.6	25.3	28	31.4	27.7	25.8	28.9	28.6	27	30.4
1h
Ctl	GSH-dep
136	112
111	100
133	79
108	92
107	108
131	92
117	86
117	87
119	86
	81
	92
1i
time (mins)	Ctl											GSH-dep
0	192	154	196	198	192	173	165	181				170	169	166	179	198	176	156	149	149	181
15	150	145	153	170	229	149	167	174				130	116	142	169	144	134	152	107	129	129
30	121	118	151	157	245	148	160	168				83	51	102	128	107	68	98	73	86	108
60	88	138	108	125	211	94	91	123				54	49	61	65	31	40	49	39	33	36
120	122	153	106	125	204	97	100	115				42	69	80	101	56	45	45	33	45	54
1j
	Ctl											GSH-dep
insulin	0.721586	2.11718	0.436123	1.54626	1.67313	0.602643	1.07048	0.388546	0.444053			0.967401	0.32511	0.356828	0.404405	1.76035	1.39559	0.49163	0.340969	1.48282	2.18062	0.396476
glucagon	0.779118	2.52683	0.805774	0.458928	0.579039	0.885901	0.51224	0.912557	1.53961			1.2594	4.18109	1.88645	1.08598	2.42005	1.57959	0.792446	0.859246	2.38007	0.792446	0.685662
1k
	Ctl											GSH-dep
insulin	1.04545	1.40152	0.863636	1.10606	1	1.02273	0.628788	1.09091	1.46212	0.378788		1.34091	0.55303	0.871212	0.825758	1.73485	1.05303	0.901515	1.25758	0.962121	0.666667	1.16667
glucagon	0.902339	3.0337	0.589236	0.714477	0.651857	0.839718	0.964959	0.526616	0.777098			0.902339	3.4728	0.777098	0.839718	0.902339	0.714477	0.651857	0.401375	3.28494	0.964959	0.839718
1l
Ctl	GSH-dep
16.2	34.3
60.7	39
38.4	42.1
30.6	40.3
45	100
10.1	100
61.3	100
38.1
44.6
1m
Ctl	GSH-dep
8.9	11.1
6.8	6.9
8.5	11.1
12.4	14.5
4	15.7
7.6	14.3
9.8	16.3
5.2
7.3

## Sheet: Fig. 1d
	log2(fold change)	-log10(p-value)
GSSG	-3.94442	11.0383
GSH	-1.89078	7.17987
N-Palmitoyl Taurine	0.603296	4.24729
Glycerol-3-phosphate	0.484526	3.67877
5-oxoproline	4.96229	3.42011
Aspartic acid	0.5091	3.39626
5-MTHF	0.794293	3.25366
Phosphocreatine	0.755503	3.14423
D-Gluconic acid	0.667168	3.05202
Lac-Cys	0.810932	2.92182
Arachindonoyl Phenylalanine	0.897602	2.78955
Thymine-d4	-0.363034	2.77151
Phe-d8	-0.990814	2.29566
Quinolinic acid	0.995891	2.27105
S-Adenosyl-L-homocysteine	0.686395	2.21699
CDP-Choline	0.693923	2.20489
Citrulline-d7	-0.255509	2.02328
N-Lignoceroyl Taurine	0.887061	1.97507
Lac-His	-0.837426	1.95584
Fumaric acid	-0.988822	1.80088
1,5-AG / 1-deoxyglucose	-1.18213	1.77988
a-Ketoglutaric acid	-0.783454	1.74255
BHB-Val	-0.396462	1.73879
Indoxyl-sulfate	0.617035	1.70362
Citraconic acid	-0.599329	1.68192
2-Hydroxyglutaric acid	-0.71199	1.67575
Lac-Asn	-0.666065	1.6738
N-Docosanoyl Taurine	0.417064	1.57277
T3	-1.18479	1.52595
Lac-Arg	0.740361	1.51282
Oleoyl Serine	0.576004	1.49306
Lac-Gln	-0.845372	1.4578
AMP	0.260802	1.42051
N-Arachidonoyl Taurine	0.305158	1.39785
Taurodeoxycholic acid / Taurochenodeoxycholic acid	0.365326	1.37013
Xanthine	-0.56953	1.35713
Aconitic acid	-0.728428	1.32406
12-Oxo-ETE	-0.354729	1.29509
Lac-Pro	-0.787099	1.29231
N-Nervonoyl Taurine	-0.119405	1.24668
Lac-Met	-0.476357	1.16368
cyclic-AMP	-0.8603	1.15209
5-Oxo-ETE	-0.291166	1.14009
N-Acetyl-L-Glutamic acid	-0.768449	1.04527
Hydroxyphenylpyruvic acid	-0.502386	1.03257
Glutamic acid	-0.378912	1.00561
Glyoxylic Acid	-0.559062	1.00201
3-Aminoisobutyric acid	0.29524	1.00061
Kynurenic acid	-0.35903	0.996844
BHB-Met	0.891773	0.993704
Inosine-15N4	-0.673313	0.992728
DHA	-0.192191	0.972281
Allantoin	-0.637984	0.969736
Oxalic acid	0.262706	0.946172
Lactic acid	-0.639927	0.946143
UDP-glucose / -galactose	-0.459898	0.921208
ADP	0.174189	0.915632
Kynurenine	-0.562784	0.910132
DiHOME	-0.418088	0.892414
Lac-Thr	-0.386208	0.885885
N-Acetyl-L-Glutamine	-0.468427	0.861148
Orotic acid	-0.71748	0.841205
Butyric acid	-0.261979	0.831661
Hypoxanthine	-0.491189	0.825504
N-Acetyl-Histidine	-0.620698	0.808945
Keto-isocaproic acid KIC / Keto-methylvalerate KMV	-0.327396	0.808324
Glucose/Fructose/Galactose_waterloss	-0.245974	0.805655
Pseudouridine	-0.724389	0.777491
Glycochenodeoxycholic acid	-0.543225	0.775456
Citric acid/Isocitric acid	-0.479197	0.733326
Malonic acid	0.175635	0.729813
2-ketoisovaleric acid KIV	-0.456935	0.721478
Anthranilic acid	-0.413212	0.691965
Mevalonic acid	-0.216346	0.689038
Adenine	-0.329616	0.672837
2-Deoxyuridine	-0.240878	0.632143
HETE	-0.440373	0.623984
Lac-Tyr	-0.433486	0.619131
Stearic acid	0.209478	0.617326
Saccharopine	-0.430671	0.615474
Succinic acid/Methylmalonic acid	-0.254359	0.613718
Malic acid	-0.230009	0.612926
Citrulline	0.277231	0.607352
11(12)-EET	0.487584	0.595256
Inosine	-0.592352	0.589144
Palmitic acid	-0.21169	0.574071
Glycocholic acid	-0.602287	0.557959
EPA	0.258571	0.552449
Pantothenic acid	-0.295681	0.550145
Lac-Phe	-0.239481	0.51864
15-Oxo-ETE	-0.30376	0.512105
Oxaloacetic acid	-0.223945	0.510288
N-Oleoyl Taurine	-0.14517	0.452407
Linoleic acid	0.198377	0.451355
N-Acetyl-L-Aspartic acid	0.34402	0.448403
Adipic acid	0.128338	0.443236
Glyceric acid	-0.260811	0.442017
14(15)-EET	-0.295392	0.439597
2-Aminoadipic acid	-0.521765	0.432877
Lac-Ser	-0.254509	0.42908
Uracil	0.222398	0.425194
Pyruvic acid	-0.266494	0.41303
Acetoacetic acid	-0.439888	0.410508
Dihomo-Gammi-Linolenoyl Ethanolamide	0.233956	0.402462
N-Acetyl-Isoleucine	0.179408	0.397256
5(6)-EET	0.321777	0.388035
IMP	-0.289115	0.380906
N-Arachidonoyl Dopamine	-0.264412	0.362146
DDHAP/Glyceraldehyde-3-P	-0.116032	0.351825
Oleoyl Leucine	0.189817	0.312949
3-Hydroxybutyric acid	0.260151	0.294393
Oleoyl Phenylalanine	-0.106316	0.291561
N-Actyl-D-Glycosamine	-0.171597	0.246463
Uridine	-0.0983886	0.245752
Lac-Asp	0.1301	0.2395
Lac-Lys	-0.367149	0.222559
Hippuric acid	-0.113422	0.212652
Cholic acid	-0.306857	0.212492
Uric acid	0.105087	0.206224
UDP-GlcNAc	-0.177547	0.201038
Lac-Glu	-0.0837953	0.196005
N-Acetyl-L-Alanine	-0.169746	0.182704
Indole-3-lactic acid	0.106217	0.1729
N-Acetyl-L-Glycine	-0.17793	0.171342
N-Acetyl-L-Methionine	0.094471	0.168401
ATP	-0.106082	0.15982
2-Hydroxybutyric acid	-0.127088	0.148444
Taurocholic acid	0.0920961	0.101775
T4	0.102591	0.0826911
Arachidonic acid	-0.0219472	0.0707899
Xanthosine	-0.0693106	0.0704947
8(9)-EET	0.138527	0.0678327
Taurine	0.0312652	0.0530603
Oleoyl Glycine	-0.0241272	0.0471026
Homogentisic acid	0.0540609	0.043986
20-Hydroxy-N-Arachidonoyl Taurine	-0.0150386	0.0400233
N-Acetyl-Valine	0.0215367	0.0309194

## Sheet: Fig. 2
2a
	Ctl								GSH-dep
GSH	4.16667	3.51269	3.6214	3.62187	3.95537	4.05837	3.85068		0.39822	0.267231	0.274839	0.432298	0.076653	0.254506	0.239742
GSSG	0.235426	0.289109	0.300926	0.255523	0.395504	0.318834	0.383798		0.03173	0.046123	0.051315	0.113493	0.028481	0.119207	0.079404
GSH+GSSG	4.63752	4.09091	4.22325	4.13292	4.74638	4.69604	4.61828		0.461681	0.359477	0.377468	0.659283	0.133615	0.492919	0.398551
2d
Ctl	GSH-dep
1.666	1.387
1.912	1.464
1.552	1.267
1.649	1.446
2.166	1.473
2.019	1.115
1.648	1.543
2e
Ctl	GSH-dep
2.876	2.535
2.564	2.223
2.729	2.008
2.562	2.293
2.283	2.425
2.249	2.092
2.392	2.111
2g
Ctl	GSH-dep
92.2709	46.5744
81.9735	26.6962
64.5017	13.7539
92.8147	79.5909
90.338	82.1538
101.266	10.7724
91.5072	41.5503
2h
Ctl	GSH-dep
27.008	10.8032
25.6576	8.7776
16.88	8.1024
37.136	12.8288
43.2128	12.1536
47.9392	3.376
35.7856	11.4784
2i
Ctl	GSH-dep
33.76	12.1536
25.6576	18.2304
21.6064	27.008
25.6576	18.9056
23.632	14.8544
32.4096	17.5552
23.632	23.632
2j
	Ctl								GSH-dep
2hr	225	247	209	233	229	249	238		206	216	211	191	199	230	168	218
3hr	221	255	234	256	256	198	204		217	189	212	198	193	200	162	202
16hr	145	170	124	133	166	164	162		133	129	125	129	119	107	113
2k
	fasting										Glucose injection
GFP	2.554	6.336	5.005	2.035	6.195	3.555					5.005	6.266	9.73	2.023	7.88	3.897
Chac1 OE	1.093	1.965	2.412	3.273	4.392	0.704	3.013	2.059	1.729		2	5.299	5.028	2.306	4.922	1.823	6.171	4.793	4.333
2l
	Ctl									GSH-dep
0	221	255	234	256	256	198	204			217	189	198	193	200	202
15	149	126	167	130	208	179	161			166	165	184	161	122	165
30	149	176	132	150	171	148	169			151	163	135	100	113	135
60	84	98	83	87	137	106	109			75	90	62	67	70	74
120	52	116	91	83	109	106	92			62	71	41	51	69	74
180	87	149	124	112	167	129	135			73	111	66	50	109	149
2n S473
	Saline				Insulin
GFP		0.115932	0.207588	0.254305	0.487267	0.430185	0.377977
Chac1 OE	0.0209149	0.0636735	0.119414	0.0872083	1.41598	0.668681	0.811233	0.429785
2n T308
	Saline				Insulin
GFP		0.0141309	0.0928767	0.144532	0.18849	0.237144	0.107502
Chac1 OE	0.00098266	0.00190575	0.010952	0.00375043	0.548764	0.418905	0.437983	0.23996
2p pIR-T1150
Ctl	GSH-dep
0.156722	0.177205
0.258789	0.203368
0.182011	0.312842
0.273686	0.244194
0.339832	0.256999
0.182753	0.187938
2p pJNK
Ctl	GSH-dep
0.730119	0.391081
0.613158	0.422313
0.766607	0.519707
1.06233	0.351212
0.517266	0.393969
0.712387	0.478498
2p pIRS1-S1097
Ctl	GSH-dep
0.866302	0.448371
0.84534	0.449169
0.779601	0.860097
0.586089	0.477086
0.677077	0.496334
0.651662	0.291654

## Sheet: Fig. 3
3a	Ctl											GSH-dep
Srebf1	0.345918	0.223033	-0.184177	-0.706204	-0.874568	0.25849	-0.531019	-0.0616228	0.74578			-0.617194	-1.50789	-1.10477	-0.608278	-0.86424	0.189761	-0.457244	-0.628594	-0.673096	-0.294401	-0.395383
Scd1	0.451521	0.811521	-0.278969	-0.0777874	-1.43928	0.0836045	-1.22065	0.00289827	0.317599			-1.43094	-4.1229	-2.58154	-1.82042	-1.64989	-0.624082	-2.49142	-1.93603	-0.952362	-3.546	-1.62638
Dgat1	0.420319	0.11619	-0.234835	-0.215849	-0.417122	0.0551525	-0.0074165	-0.0818698	0.188394			0.209597	-0.0389791	0.0560534	0.201113	-0.058204	0.593705	0.164391	0.326508	0.282115	0.41322	-0.11656
Cd36	-0.793663	0.186779	-0.328276	1.04185	-1.10299	0.0779607	-0.468091	0.141588	0.114282			-0.131095	-0.522717	-0.135034	0.42134	0.72472	0.366977	-0.115483	0.605643	0.07513	-0.587051	0.318618
Cpt1a	0.432788	-0.128001	-0.188784	0.112433	-0.194686	0.19842	-0.394629	-0.0489024	0.0399902			0.0199797	-0.10492	-0.0623965	0.0340296	-0.179328	0.18857	-0.0281026	0.112006	0.208564	-0.0562085	-0.544582
Acadm (MCAD)	0.0553068	-0.181053	-0.135073	0.283359	-0.177323	0.152362	-0.130126	0.00310499	0.0559958			-0.262126	-0.922862	-0.538656	-0.206459	-0.188138	-0.160368	-0.468256	-0.0203683	-0.294568	-0.603992	-0.556885
Acadl (LCAD)	0.157486	-0.0377999	-0.0939928	0.109623	-0.239337	-0.0169529	-0.122493	0.0115136	0.179617			-0.118725	-0.472166	-0.308182	-0.184699	-0.32349	-0.200803	-0.133807	-0.0751125	-0.0735049	-0.219613	-0.387177
Acadvl (VLCAD)	0.088459	-0.0421907	-0.127914	0.0627	-0.0243752	0.123869	-0.0457695	-0.104023	0.0481072			-0.157246	-0.48693	-0.371293	-0.220865	-0.280956	-0.213728	-0.229649	-0.181024	-0.0963388	-0.272824	-0.302681
G6pc	-0.275192	-0.716319	-0.074898	0.291825	-0.0122377	0.0299938	0.20086	0.0958331	0.215104			-1.06681	-2.28736	-1.11698	-1.33735	-0.956546	-0.0844577	-0.993448	-0.553914	-0.0088277	0.466832	-0.720461
Pck1	0.346943	-0.0735991	-0.0201914	0.195705	-0.344146	-0.16069	-0.0486319	0.166664	-0.19297			-0.25066	-0.617466	-0.473484	-0.883522	-0.513404	-0.321958	-1.41641	-0.255833	0.861125	-0.52659	-0.93277
Spp1	0.142493	-0.0048488	-0.0209754	-0.268986	0.073776	0.180033	-0.512493	0.2141	0.0534003			-0.208314	-1.12674	-0.616164	0.148847	-0.706287	-0.0528864	0.0916665	-0.145273	-0.27181	-0.679293	-0.0620785
Col1a1	-0.0219378	0.414411	-0.201579	0.285093	-0.370082	0.475209	-0.594285	-0.100581	-0.259526			-1.09094	-1.16844	-0.715128	-0.225775	-0.788708	-0.686227	-0.744123	-0.716865	0.26403	-0.88679	-0.0276098
Tgfb1	0.210701	0.385	-0.0397008	0.0512562	-0.200751	0.097197	0.104523	-0.63356	-0.203647			-0.225689	-0.418817	-0.397605	-0.0280638	0.0298097	-0.129708	-0.341626	0.0204374	-0.296586	-0.980211	-0.826389
Ccl2	0.321441	0.820125	-0.172201	0.152632	-0.607194	-0.108344	-0.467271	-0.183335	-0.326155			-0.376505	-0.260302	0.0619287	0.263074	-0.0598795	-0.375028	-0.391583	-0.290802	0.0759669	-0.49687	-0.912929
Sox9	0.0169975	0.377077	-0.0743181	-0.327763	-0.209616	0.0278291	0.033579	0.059436	-0.010094			-0.722487	-0.527928	-0.795789	-0.360643	-1.0539	-0.772946	-0.500679	-0.536196	-0.013343	-0.547408	-0.998305
3b
	Ctl											GSH-dep
Srebf1	0.067795	0.185482	-0.470176	-0.0733125	0.0899001	0.134689	-0.0288407					-0.753764	-0.759186	-0.980704	-0.430826	-1.25943	-1.37387	-0.807203
Scd1	0.238787	-1.12029	-1.55639	0.879706	0.214125	0.411426	-0.535332					-2.18442	-3.05889	-3.18442	-1.88897	-2.55639	-4.64386	-2.12029
Dgat1	0.191311	0.0356171	-0.285919	0.00718503	0.095755	0.0614582	-0.158674					-0.0652287	-0.0093473	-0.305504	0.235011	-0.0185845	-0.261349	0.00960922
Dgat2	0.268045	0.11188	-0.371212	0.187092	0.0103711	-0.155279	-0.154544					0.0111279	0.0943597	-0.338749	0.294413	0.0349354	-0.225941	0.0121669
Cd36	0.370725	0.0348788	-1.13117	-0.0816252	0.478317	0.00339932	-0.175418					-0.114908	-0.282231	-1.524	0.36251	-0.0267409	-0.992935	-0.17695
Cpt1a	0.266467	0.036684	-0.183889	0.145779	-0.0239823	-0.251563	-0.0570415					-0.266039	-0.12222	-0.853679	0.0404778	-0.548293	-0.639439	-0.36308
Acadm(MCAD)	0.0619483	0.126601	-0.339808	0.205223	0.0392888	-0.078986	-0.0784628					-0.139169	-0.0275713	-0.845363	0.374283	-0.361126	-0.649646	-0.205942
Acadl (LCAD)	0.228372	0.156677	-0.293973	0.0191678	0.0618885	-0.0965367	-0.142995					-0.0957674	-0.0028955	-0.683635	0.280675	-0.35257	-0.505506	-0.127534
Acadvl (VLCAD)	-0.0144546	0.108914	-0.149571	0.0555918	0.0985799	-0.0691892	-0.0486264					-0.258035	-0.103109	-0.555349	0.0433574	-0.373555	-0.412804	-0.36486
G6pc	-0.416772	-0.122912	-0.0698233	0.0986988	-0.0898477	0.226925	0.261888					-0.286123	0.0981748	-0.741069	0.0584369	-0.218162	0.0225634	-0.168692
Pck1	-0.0176035	-0.237376	0.266602	0.415286	-0.407608	0.151407	-0.390659					-0.207261	-0.0732655	-0.188315	0.646803	-0.747806	-0.0509644	-0.27568
Spp1	-0.563497	0.0614606	-0.645281	-0.56208	0.0847404	0.570178	0.503777					-0.695383	-0.262618	-1.89553	-0.8575	-0.324364	-1.14918	0.156455
Tnfa	0.239134	0.241418	-1.58711	-0.16691	0.404458	-0.0227712	0.145409					-1.24427	-0.929558	-1.63494	-0.530403	0.188927	-1.43369	-0.469879
Col1a1	0.735485	-0.147122	-2.00634	-0.312008	0.513996	0.213619	-0.340117					-1.42856	-2.12263	-2.34437	-1.46602	-1.19516	-2.34706	-0.460561
Tgfb1	0.140219	-0.133001	-0.415018	0.22049	0.189405	0.0730067	-0.18663					-0.654178	-0.513601	-0.711818	0.0317885	-0.169778	-0.937917	-0.128307
Ccl2	0.503965	0.199527	-1.16498	-0.144093	0.290924	0.00747534	-0.227634					-1.00371	-0.997746	-1.74046	-0.876636	0.00708193	-1.84976	-0.896436
Sox9	-0.393993	0.0679155	-0.151501	-2.25919	-0.209425	0.870376	0.473583					-0.185748	-0.127184	-0.515503	-1.05279	-0.176159	-0.363063	-0.0274065
3b Srebf1 downstream
	Ctl											GSH-dep
Srebf1	0.067795	0.185482	-0.470176	-0.0733125	0.0899001	0.134689	-0.0288407					-0.753764	-0.759186	-0.980704	-0.430826	-1.25943	-1.37387	-0.807203
Acly	0.4764	-0.2634	-0.3285	-0.3998	-0.089	0.1339	0.4703					-0.8636	-1.1499	-1.5291	-0.7473	-0.8932	-1.2646	0.2044
Acaca	0.0454	-0.1507	-0.2777	-0.1807	0.0947	0.1095	0.3595					-0.7209	-0.8166	-1.1147	-0.6912	-0.5691	-1.4302	0.1442
Elovl6	0.5739	-0.4456	-0.3189	-0.2507	0.0174	0.1358	0.2883					-0.5285	-0.8199	-1.2136	-0.5989	-0.3667	-1.3387	0.2907
Scd1	0.238787	-1.12029	-1.55639	0.879706	0.214125	0.411426	-0.535332					-2.18442	-3.05889	-3.18442	-1.88897	-2.55639	-4.64386	-2.12029
Acsl1	-0.4993	0.0951	0.434	0.1227	-0.0684	-0.3481	0.2639					0.1742	0.3137	0.0378	0.2535	0.1808	0.1477	1.0562
Gpam	0.3224	-0.0626	-0.5441	0.0134	-0.1557	0.0953	0.3314					-0.6143	-0.6194	-0.9059	-0.3213	-0.2468	-0.9207	0.3181
Ldlr	0.2374	0.1727	-0.3486	-0.1969	-0.1829	0.0861	0.2322					-0.506	-0.5505	-1.1507	-0.6687	-0.6188	-0.7476	-0.0773
3d
	Ctl			GSH-dep			Ctl+FFA			GSH-dep+FFA
Srebf1	0.0764799	-0.0620852	-0.0178855	-0.270772	-0.42247	-0.353934	-0.218122	-0.155796	-0.174689	-0.659549	-0.512826	-0.426786
Scd1	-0.009079	0.0489161	-0.0412895	-0.340884	-0.536613	-0.52069	-0.282953	-0.0984257	-0.228864	-0.77357	-0.583457	-0.548529
Dgat1	0.0211794	-0.0749251	0.0507731	-0.722772	-0.809099	-0.763003	-0.328714	-0.159817	-0.225946	-0.968248	-0.890742	-0.802128
Dgat2	0.0559751	0.00997388	-0.0686934	-1.20275	-1.22957	-1.27786	-0.130235	-0.0437647	-0.122378	-1.34482	-1.22256	-1.0958
Spp1	-0.41262	0.431479	-0.1518	-3.17191	-3.18087	-3.10541	-0.0411947	0.190406	-0.286308	-3.55927	-3.22821	-3.44945
Sox9	-0.32353	0.358921	-0.122772	-0.40295	-0.59316	-0.594203	0.119322	0.310344	-0.398827	-0.773019	-0.580725	-0.664452

## Sheet: Fig. 4b
	log2(fold change)	-log10 (false discovery rate)
C22:0 SM	1.31245	1.76745
C36:4 PE -A	1.17346	4.33635
C38:3 PE	1.03142	3.42823
C22:0 Ceramide (d18:1)	0.931595	1.51988
C18:2 LPE -B	0.92667	2.96908
C20:0 SM	0.9232	2.26283
C22:1 Ceramide (d18:1) -B	0.906748	2.9661
C18:2 LPE -A	0.892026	3.03731
C36:2 PE	0.881784	2.90991
C22:1 SM -B	0.877298	3.58068
C34:2 PE	0.838897	2.60391
C36:2 PS plasmalogen	0.825287	2.82904
C38:3 PS plasmalogen	0.795542	3.0708
C18:3 LPC	0.711639	1.61782
C36:1 PE	0.703214	1.35668
C58:10 TAG -A	0.623391	1.87081
C24:1 Ceramide (d18:1) -B	0.621486	1.78935
C20:1 Ceramide (d18:1)	0.619644	4.48956
C36:3 PE	0.616004	4.47189
PE O-38:3/PE P-38:2	0.593892	1.33699
C18:0 LPE	0.579149	1.45452
C18:3 SM	0.546921	1.51809
C38:2 PC	0.509773	2.84717
C36:4 PC-A	0.49288	5.84267
C38:2 PS plasmalogen	0.474721	3.0625
C34:3 PE	0.459396	1.41901
C20:1 SM	0.453979	4.15287
C18:1 LPE	0.44774	1.99093
PE O-38:4/PE P-38:3	0.436004	1.66288
C36:3 PI -A	0.429631	2.32581
C38:4 PE	0.425902	2.13433
C36:1 PS plasmalogen	0.425076	1.3764
C18:2 SM	0.411263	1.82961
C38:3 PC	0.389555	1.79209
C54:6 TAG -A	0.38922	1.32501
PC O-38:7/PC P-38:6	0.36203	2.68311
C34:2 PC	0.355311	4.26229
C40:6 PI -A	0.353745	1.75266
C18:2 LPC -A	0.333502	2.33903
C20:5 CE	0.328846	1.50976
PE O-40:7/PE P-40:6	0.328187	1.34277
C16:1 SM	0.323801	1.69641
PE O-38:7/PE P-38:6	0.304231	2.82019
C34:3 PC -A	0.284119	1.32942
C14:1 SM	0.283577	2.7489
C18:2 LPC -B	0.262247	2.13458
C16:0 SM	0.262064	2.08134
C36:1 PC	0.241642	2.56602
PE O-40:6/PE P-40:5	0.231275	1.57222
C36:3 PC	0.203235	1.84903
C24:3 SM	0.179448	2.07409
C36:2 PC	0.175072	3.19452
C38:4 PC	-0.166038	2.633
C36:4 PC-B	-0.218968	5.13704
C36:5 PC	-0.235868	1.32729
C38:5 PS	-0.278067	1.32517
C38:5 PC	-0.306039	4.3042
C49:3 TAG	-0.321268	1.45798
C30:1 PC	-0.336811	1.50429
C22:1 Ceramide (d18:1) -A	-0.505732	1.35275
C36:4 DAG -B	-0.516768	2.03096
C38:3 DAG	-0.585272	1.66573
C55:6 TAG	-0.588397	1.30471
C48:3 TAG	-0.591767	1.35352
C50:4 TAG	-0.610569	1.62974
C18:1 CE	-0.614007	2.85507
C36:3 DAG	-0.622772	2.08427
C36:2 DAG	-0.654318	1.94534
C34:5 DAG -B	-0.693599	2.45626
C38:4 DAG -A	-0.706746	2.09143
C34:4 DAG	-0.723966	1.56598
C38:6 DAG -A	-0.760042	2.39671
C34:2 DAG	-0.911985	3.68991
C34:1 DAG	-0.919622	3.6257
C24:4 SM	-0.927422	2.10262
C16:1 CE	-1.01504	4.30074
C38:5 DAG	-1.0382	3.89122
C34:3 DAG	-1.17409	3.51445
C32:2 DAG	-1.18973	3.03408
C36:5 DAG -B	-1.25724	4.76079
C32:1 DAG	-1.33789	4.04308
C38:6 DAG -B	-1.81311	4.19536
C38:7 DAG	-2.05333	4.36418
C50:6 TAG	-0.51687	1.29429
C36:1 DAG	0.515219	1.2799
PC O-38:4/PC P-38:3-B	0.188711	1.27308
C34:3 PC -B	0.465415	1.262
C50:5 TAG	-0.494573	1.26027
C50:3 TAG	-0.522446	1.25832
PE O-38:5/PE P-38:4-B	0.255207	1.24622
C60:11 TAG -A	0.514002	1.22622
C34:1 PC	0.0983869	1.22583
campesterol	0.190069	1.22321
C58:4 TAG	0.638856	1.21069
C20:0 LPE	1.16367	1.20303
C40:5 PI -B	-0.627083	1.18558
PC O-36:3/PC P-36:2	0.322518	1.18243
C18:0 SM	0.360274	1.17737
C58:9 TAG	0.417699	1.16907
C36:4 PE -B	0.182642	1.13505
C34:4 PC	-0.27919	1.10605
C36:2 PS	0.443597	1.10562
C56:6 TAG -B	-0.484869	1.10155
C56:3 TAG	0.56089	1.09834
C36:6 PE	0.367326	1.0918
C20:0 Ceramide (d18:1)	0.702803	1.08737
PC O-34:4/PC P-34:3	0.181105	1.08615
C38:5 PE	0.12742	1.07914
C30:0 PC	0.232971	1.05336
C38:3 PI -A	0.459761	1.04176
C40:6 PE	0.319577	1.01999
C38:6 PE	0.190181	1.01685
PE O-36:3/PE P-36:2	0.496144	0.984999
C24:0 Ceramide (d18:1)	0.729508	0.98109
C16:0 LPE	0.359092	0.967169
C20:4 LPE -A	0.339765	0.950435
C54:4 TAG	0.314538	0.947907
C38:4 PS	0.254136	0.933798
C48:2 TAG	-0.437355	0.931759
C24:0 SM	0.577841	0.911777
C24:2 SM	0.113327	0.910455
C20:4 CE	0.285505	0.906793
C34:1 PS plasmalogen	0.402378	0.892773
C22:4 CE	-0.255028	0.887228
C40:4 PI -B	0.80455	0.882566
cholesterol	0.108582	0.881566
C34:1 PI	-0.423058	0.84964
PE O-34:3/PE P-34:2	0.536049	0.848955
C20:3 CE	0.10124	0.842018
C18:2 CE	0.290669	0.839302
C22:6 LPE -A	0.347342	0.830301
C32:0 DAG	-0.426406	0.813945
PE O-36:2/PE P-36:1	0.563892	0.810154
C38:6 PS	0.184833	0.79979
C60:11 TAG -B	-0.302115	0.780529
PE O-36:4/PE P-36:3	0.641958	0.775386
C38:5 PI	0.194933	0.769921
C34:3 PI -A	0.410388	0.766051
C36:1 PS	0.486067	0.757
C38:4 PI	0.261335	0.736001
PC O-38:6/PC P-38:5-A	0.110371	0.705209
C50:2 TAG	-0.395526	0.696538
C40:6 PS	0.294235	0.695877
C36:3 PS plasmalogen	0.278543	0.6903
C58:8 TAG -A	0.319486	0.680741
PE O-36:5/PE P-36:4	0.11945	0.669236
C56:2 TAG	0.583134	0.657675
C20:4 LPC -B	-0.125464	0.645504
C51:5 TAG	-0.270137	0.641747
PC O-38:6/PC P-38:5-B	0.714859	0.631764
C18:0 MAG	0.0836528	0.619928
C30:0 DAG	-0.439184	0.610323
C40:6 PI -B	-0.256373	0.609155
PE O-38:6/PE P-38:5	0.169429	0.597376
C51:4 TAG	-0.26139	0.593374
C54:6 TAG -B	-0.297991	0.592275
C22:6 LPC -A	0.161618	0.591827
C48:5 TAG	-0.294043	0.578538
C56:4 TAG	0.284599	0.577869
C34:5 DAG -A	-0.318512	0.574862
C51:6 TAG	-0.295523	0.574049
C49:4 TAG	-0.233551	0.569711
C40:6 PC	0.0655084	0.563917
C34:1 PE	0.264526	0.563481
C18:1 SM	0.195225	0.554226
C55:3 TAG	0.302337	0.549565
C36:3 PI -B	-0.24937	0.548263
C16:0 LPC	0.154488	0.543715
C55:2 TAG	0.353897	0.533895
C16:1 Ceramide (d18:1)	0.169097	0.530927
C20:4 LPE -B	0.189318	0.527993
C56:8 TAG	0.263246	0.527031
C32:1 PC	-0.126129	0.526386
C52:6 TAG	-0.23769	0.519598
C34:0 DAG	-0.164183	0.515429
C40:4 PI -A	-0.253722	0.496399
C44:0 TAG	-0.353378	0.492453
PC O-36:1/PC P-36:0	0.312129	0.488442
C48:4 TAG	-0.274809	0.487742
C58:6 TAG	-0.290966	0.477971
C48:1 TAG	-0.2557	0.465129
C18:3 CE	0.192983	0.457347
PC O-34:3/PC P-34:2	0.343095	0.455671
C22:6 LPC -B	0.102253	0.453098
C34:2 PI	0.147484	0.452782
C42:0 TAG	-1.08047	0.445781
C22:2 SM	0.0720268	0.444425
C51:3 TAG	-0.225574	0.44275
C56:0 TAG	-0.166814	0.438794
C38:6 PC -A	-0.054328	0.438536
C38:6 PI	-0.109871	0.436419
C55:5 TAG	-0.219416	0.428361
C54:3 TAG	0.22312	0.425937
C42:2 TAG	1.00272	0.421817
C58:11 TAG	0.196369	0.416733
C22:6 LPE -B	0.163859	0.406989
C46:4 TAG	0.409711	0.405789
C32:0 PC	0.197714	0.392566
C50:0 TAG	-0.490435	0.391921
C54:5 TAG	0.157332	0.385073
C56:6 TAG -A	0.20955	0.380504
C42:1 TAG	-1.05533	0.379055
C16:0 Ceramide (d18:1)	0.211013	0.378624
C54:0 TAG	-0.500064	0.377814
C51:0 TAG	-0.225462	0.375425
PE O-34:2/PE P-34:1	0.358439	0.372718
C53:0 TAG	-0.168379	0.365896
C56:11 TAG	0.187573	0.357246
C44:3 TAG	0.388695	0.357157
C45:3 TAG	0.14031	0.356508
C36:5 PI	0.179268	0.356374
C52:2 TAG	-0.281459	0.355984
C52:7 TAG	-0.175796	0.350845
C43:0 TAG	-0.111392	0.349192
C52:0 TAG	-0.632885	0.349146
C46:0 TAG	-0.148461	0.346018
C49:2 TAG	0.0720203	0.339962
C44:1 TAG	-0.294237	0.337383
C45:0 TAG	-0.0900779	0.331964
C58:10 TAG -B	-0.179342	0.329141
C47:2 TAG	0.0465154	0.326753
C36:4 PI	0.145323	0.321063
C36:5 PE	0.0933669	0.319697
C14:0 LPC	-0.104904	0.315351
C22:6 CE	-0.100027	0.312781
C60:12 TAG	0.160736	0.308986
C49:1 TAG	-0.0596168	0.304577
C48:0 TAG	-0.177038	0.300704
C55:0 TAG	-0.104305	0.285983
C46:1 TAG	-0.140136	0.283907
C20:4 LPC -A	-0.07825	0.277158
C16:0 MAG	0.037443	0.267264
PC O-38:5/PC P-38:4	-0.0577843	0.266506
C50:1 TAG	-0.222667	0.265472
C40:8 PC	-0.0553141	0.262497
C38:4 DAG -B	0.0763628	0.254059
C54:10 TAG	-0.1558	0.243571
C36:0 DAG	-0.0561013	0.234361
C38:3 PI -B	-0.165002	0.231839
C58:12 TAG	0.124971	0.224441
C56:9 TAG	0.125038	0.224024
C34:3 PI -B	0.232649	0.216096
C14:0 SM	0.0703639	0.21177
PC O-34:2/PC P-34:1	0.101399	0.206244
C51:2 TAG	-0.13514	0.205874
C58:5 TAG	0.135149	0.205455
C47:1 TAG	0.0425169	0.204563
C34:0 PC	0.16214	0.200872
C20:5 LPC -A	0.0785435	0.198049
C52:5 TAG	-0.101473	0.196281
C43:2 TAG	0.0940858	0.195168
C36:6 DAG	-0.132002	0.18992
C45:1 TAG	0.0378438	0.179194
C54:2 TAG	0.16971	0.171028
C20:5 LPC -B	0.0652472	0.166507
C58:7 TAG -B	-0.123325	0.162254
C54:7 TAG	-0.0923018	0.159407
C36:2 PI	0.0850802	0.157521
C54:1 TAG	0.157115	0.155269
C47:0 TAG	-0.0492964	0.151981
C53:5 TAG	-0.0764054	0.151709
C52:3 TAG	-0.0996662	0.151127
C18:1 LPC -A	-0.0487775	0.150753
C52:4 TAG	-0.0846522	0.149581
C56:10 TAG	0.0831334	0.144339
C55:4 TAG	0.0787011	0.142278
C52:1 TAG	0.158375	0.141605
C43:1 TAG	-0.0501405	0.140949
C58:7 TAG -A	-0.0941245	0.139065
C54:9 TAG	-0.0809592	0.137728
C58:8 TAG -B	0.0825512	0.135701
C54:8 TAG	-0.0832956	0.135154
C32:2 PC	0.0445169	0.13329
C50:7 TAG	-0.0936436	0.131345
C18:0 Ceramide (d18:1)	0.151183	0.129172
C22:1 SM -A	0.0361416	0.12836
C49:0 TAG	-0.0491768	0.126381
C40:5 PI -A	0.0521487	0.121351
C52:8 TAG	0.0764549	0.121155
C34:0 PE	0.169192	0.11852
C60:13 TAG	0.0743908	0.117813
C60:9 TAG -A	0.068843	0.11738
PC O-36:4/PC P-36:3	0.0201069	0.114964
C46:2 TAG	-0.0679755	0.11213
C18:0 LPC -B	0.0385853	0.110187
PE O-38:5/PE P-38:4-A	-0.034509	0.104831
C55:1 TAG	0.027067	0.104077
C18:0 LPC -A	-0.0258561	0.101148
C60:10 TAG	0.0584932	0.099187
C47:3 TAG	-0.0238476	0.098035
C20:2 CE	0.0121021	0.096266
C46:3 TAG	0.0968858	0.087695
C24:1 SM	0.0202532	0.076238
PC O-36:2/PC P-36:1	-0.0346059	0.074724
C36:1 PI	-0.0646188	0.070009
C16:1 LPC	-0.0292246	0.068324
C18:1 MAG	0.107033	0.06783
C36:4 DAG -A	-0.0547508	0.066351
C53:4 TAG	-0.0310293	0.0579
C45:2 TAG	-0.0115285	0.053891
PC O-38:4/PC P-38:3-A	-0.0134888	0.047059
C18:1 LPC -B	0.014297	0.042288
C56:1 TAG	-0.0229729	0.034796
C40:7 PC	0.006461	0.033823
C56:7 TAG	0.0231065	0.032455
C51:1 TAG	0.0184642	0.031957
C36:5 DAG -A	0.0278807	0.030601
C44:2 TAG	0.020258	0.020777
C40:7 PI	-0.0067852	0.015486
C60:9 TAG -B	0.0101821	0.013047
C53:2 TAG	-0.0117043	0.012083
C53:3 TAG	0.00745237	0.011147
C36:0 PC	0.00948954	0.009126
C56:5 TAG	0.00687882	0.009118
C24:1 Ceramide (d18:1) -A	-0.003307	0.004702
C53:1 TAG	-0.0012804	0.001836
C38:6 PC -B	-5.537e-05	0.000434

## Sheet: Fig. 4d
	Ctl							GSH-dep
C36:2 DAG	1.13822	1.29314	0.682671	1.27082	0.862528	0.862528	0.890098	0.723368	0.313766	0.934734	0.736497	0.665604	0.357089	0.715491
C36:3 DAG	1.10108	1.29519	0.75876	1.23872	0.774641	0.905218	0.926393	0.772876	0.423494	0	0.801109	0.709352	0.442904	0.744643
C34:2 DAG	1.18644	1.19571	0.747087	1.22537	0.747087	0.978814	0.919492	0.611758	0.389301	0.600636	0.643273	0.548729	0.35964	0.565413
C34:1 DAG	1.18327	1.08975	0.69939	1.23003	0.920999	0.839675	1.03689	0.512344	0.296834	0.48998	0.738019	0.64043	0.410688	0.609933
C34:3 DAG	1.20827	1.2423	0.635332	1.2423	0.799838	1.0154	0.856564	0.521457	0.263836	0.658023	0.584279	0.461376	0.196108	0.418253
C38:5 DAG	1.19528	1.20799	0.877384	1.25886	0.661217	0.902816	0.896458	0.589369	0.36303	0.54676	0.590122	0.463566	0.346079	0.508352
C36:4 DAG -A	1.13411	1.24529	0.781559	1.21194	0.734872	0.976401	0.915831	0.890997	0.578847	2.03472	0.974685	0.903556	0.564079	0.783266
C36:4 DAG -B	1.25797	1.03283	1.05608	1.15375	0.523468	0.895218	1.08068	0.839743	0.647841	0.575954	0.711492	0.624328	0.677837	0.81743
C38:6 DAG -B	1.51568	1.14082	0.794711	1.12653	0.609232	1.00302	0.81001	0.394833	0.20922	0.152715	0.405688	0.304493	0.175573	0.349948
C38:4 DAG -B	1.1824	1.03011	1.05063	1.1185	0.67489	0.826711	1.11677	1.05151	0.843037	0.895017	1.14773	1.07692	1.30061	1.06567
C38:4 DAG -A	1.14022	1.28121	0.718481	1.29435	0.72877	0.931175	0.905802	0.759055	0.335257	0.726679	0.7697	0.696204	0.26861	0.733399
C38:3 DAG	1.07045	1.29951	0.748388	1.31126	0.657963	0.951418	0.961012	0.813715	0.368473	0.837595	0.788526	0.751045	0.321706	0.784605
C38:6 DAG -A	1.34211	1.28903	0.80426	1.20115	0.604969	0.937783	0.820684	0.733669	0.494645	0.687618	0.718412	0.557381	0.432841	0.508788
C32:1 DAG	1.2625	1.12891	0.766431	1.30324	0.737539	0.911692	0.889683	0.405032	0.191708	0.661269	0.473156	0.41333	0.243387	0.381317
C38:7 DAG	1.4849	1.24869	0.607407	1.11963	0.782967	0.988288	0.768113	0.346843	0.16459	0.193696	0.374663	0.264046	0.108745	0.233909
C32:2 DAG	1.20669	1.20915	0.674819	1.26986	0.759916	1.00447	0.875092	0.442464	0.215773	0.935642	0.479667	0.40816	0.202989	0.383999
C36:5 DAG -B	1.24783	1.11469	0.825319	1.26177	0.723777	0.899201	0.927412	0.520832	0.346688	0.41637	0.518224	0.404358	0.317574	0.404349
C36:1 DAG	1.30014	0.994072	0.664817	1.14997	1.00113	0.64961	1.24025	1.06025	0.579729	1.94746	1.66276	1.67234	1.51945	1.56249
C32:0 DAG	1.05262	1.2664	0.550209	1.13616	1.12867	0.733828	1.13211	0.348192	0.303316	1.15909	1.23031	0.6483	0.848338	0.671248
C36:5 DAG -A	1.22022	1.17503	0.910378	1.10811	0.724732	0.983529	0.877995	0.901143	0.68812	2.26717	1.0211	0.870393	0.695082	0.693588

## Sheet: Fig. 4e
	log2(fold change)	-log10(p value)
serine	0.634488	5.18
Cystine	1.05305	3.36
choline	0.597947	3.34
N-Acetyl-L-Phenylalanine	0.704249	3.14
taurine	0.302295	3.1
creatinine	0.3787	3.04
methionine	0.876989	2.75
glutamate	-0.896921	2.71
2'-deoxycytidine	0.720858	2.7
N-Methyl-2-Pyridone-5-Carboxamide T2	0.485001	2.59
C8-carnitine	-1.03312	2.45
N1-Methylnicotinamide	-0.790619	2.14
threonine	0.405275	2.04
C4-butyryl-carnitines	-0.697605	2.01
C6-carnitine	-0.916852	1.96
DMGV T2	-0.730824	1.93
phenylalanine	0.282364	1.9
valine	0.345481	1.89
C5-glutaryl-carnitine	-0.561406	1.88
thymidine	0.604591	1.87
GABA	-0.518221	1.86
cystamine	0.425207	1.86
leucine	0.312261	1.82
citicholine	0.764043	1.78
cytosine	0.574694	1.78
N-Acetyl-L-Tyrosine	0.817194	1.58
N-Acetyl-L-Leucine	0.524865	1.56
C2-carnitine	-0.239179	1.48
DMGV T1	-0.53483	1.42
niacinamide	0.156131	1.4
isoleucine	0.425207	1.39
C3-carnitine	-0.63781	1.38
cytidine	0.65442	1.35
cAMP	-0.368734	1.29
N-Methyl-2-Pyridone-5-Carboxamide T1	0.388666	1.23
C5-valeryl-carnitines	-0.607913	1.18
N-Acetyl-L-Isoleucine	0.418563	1.11
trimethylamine-N-oxide	-0.27572	1.08
glycerol	0.435173	1.06
citrulline	0.438495	1.03
5-HIAA	0.425207	1.03
5'-adenosylhomocysteine	0.46507	1.02
C18:1-carnitine	-0.3787	0.99
dimethylglycine	0.388666	0.94
alanine	-0.312261	0.93
N-Acetyl-L-Glutamic acid	-0.81055	0.93
cis/trans hydroxyproline	0.358768	0.93
Sarcosine	-0.302295	0.89
C24:4-carnitine	-0.398631	0.89
C9-carnitine	-0.478358	0.89
uridine	0.225891	0.85
kynurenine	0.212603	0.82
asparagine	0.212603	0.8
N-Methyl-4-Pyridone-3-Carboxamide T2	0.308939	0.8
proline	0.199316	0.79
N-Methyl-4-Pyridone-3-Carboxamide T1	0.298974	0.78
phosphoethanolamine	-0.498289	0.77
N-carbomoyl-beta-alanine	-0.368734	0.75
C7-carnitine	-0.425207	0.75
N-Acetyl-L-Methionine	0.355446	0.68
Dihydrouracil T1	-0.408597	0.67
glycine	0.285686	0.67
xanthosine	0.305617	0.63
anthranilic acid	-0.126233	0.63
ornithine	0.498289	0.62
tyrosine	0.162774	0.61
N-Acetyl-L-Asparagine	0.471714	0.59
histamine	2.18915	0.56
C16-carnitine	-0.159452	0.54
NMMA	0.345481	0.51
anserine	0.229213	0.5
arginine	0.425207	0.45
N-Carbamoyl-BAIBA	-0.391987	0.43
N-Acetyl-L-Alanine	0.176062	0.38
5-Adenosyl-Methionine (SAMe)	0.322227	0.38
val-d8	-0.0232535	0.38
N-Acetyl-L-Glutamine	0.322227	0.35
phenylalanine-d8	-0.106302	0.34
N-Acetyl-L-Ornithine	0.335515	0.32
Nicotinamide-N-Oxide	0.365412	0.31
Ala-Leu	0.186028	0.3
lysine	-0.0830482	0.3
beta-alanine	0.0963359	0.3
phosphocholine	-0.0365412	0.3
creatine	-0.0896921	0.29
1-methylhistamine	0.179384	0.27
C14-carnitine	-0.146165	0.27
aminoisobutyric acid	0.112946	0.27
C10-carnitine	-0.162774	0.27
Cysteine	0.162774	0.25
acetylcholine	-0.0764043	0.24
thiamine	0.10298	0.23
aspartate	0.0797263	0.23
C18:2-carnitine	0.106302	0.2
ADMA/SDMA	0.109624	0.2
C18-carnitine	-0.0730824	0.18
3-hydroxyanthranilic acid	0.0896921	0.17
carnitine	-0.0431851	0.17
Sucrose	-0.0564728	0.16
2'-deoxyadenosine	0.0697605	0.16
xanthine	-0.0697605	0.15
glucose	-0.0498289	0.14
spermidine	-0.126233	0.13
xanthurenate	-0.0631166	0.13
N-Acetyl-Lysine	0.0697605	0.12
5-hydroxytryptophan	0.0531508	0.1
kynurenic acid	-0.116267	0.1
histidine	0.0764043	0.09
adenosine	0.0199316	0.08
C4-methylmalonyl-carnitine	-0.0199316	0.07
carnosine	0.0631166	0.07
C3-malonyl-carnitine	0.0365412	0.07
serotonin	0.0332193	0.05
glutamine	-0.0132877	0.04
alpha-glycerophosphocholine	0.0166096	0.04
tryptophan	-0.0132877	0.03
C12-carnitine	-0.0166096	0.03
betaine	-0.0066439	0.02
allantoin	-0.0099658	0.02

## Sheet: Fig. 4
4g
	Ctl							GSH-dep
C8-carnitine	1.141	1.324	0.607	0.542	1.383	1.195	0.807	0.279	0.636	0.653	0.585	0.42	0.336	0.511
C6-carnitine	1.413	1.346	0.665	0.476	1.176	1.185	0.74	0.319	0.726	0.714	0.727	0.402	0.329	0.493
C5-glutaryl-carnitine	0.79	0.706	0.838	1.036	1.303	1.078	1.25	0.86	0.86	0.547	0.455	0.477	0.832	0.71
C4-butyryl-carnitines	1.186	1.204	0.797	0.707	1.191	1.221	0.693	0.376	0.901	0.843	0.762	0.465	0.42	0.547
C3-carnitine	1.036	0.905	0.505	0.67	1.649	1.057	1.178	0.43	0.829	0.808	0.864	0.411	0.56	0.593
C2-carnitine	0.902	1.041	0.918	0.908	1.28	0.968	0.983	0.693	0.98	0.865	0.731	0.926	0.825	0.906
carnitine	0.858	0.931	0.858	0.918	1.315	1.034	1.086	1.017	1.119	0.923	1.016	0.854	0.934	0.932
4i
	Ctl											GSH-dep
1.38	60.51	61.49	76.48	115.57	77.69	78.53	79.49	77.83	70.37	55.46		55.5	75.73	41.08	97.84	93.95	67.28	65.74	86.71	123.66	63.95	60.22
9.91	53.68	59.9	63.01	76.25	83.86	74.27	73.05	65.05	71.12	68.23		51.91	77.55	39.66	107.29	72.43	66.91	72.86	86.77	126.49	53.87	54.68
18.45	51.42	53.41	65.71	76.87	80.82	55.51	55.3	88.69	37.99	46.43		48.43	77.76	46.13	79.2	72.36	72.3	79.32	86.5	83.01	53.44	52.01
26.99	50.13	53.13	66.26	97.7	76.29	61.85	67.8	63.36	49.74	37.13		48.03	58.71	36.88	80.63	83.55	85.87	72.92	55.72	63.9	50.93	49.71
35.66	33.83	35.16	79.39	27.72	53.8	21.02	42.99	38.14	9.59	26.27		24.44	39.18	19.5	58.5	40.92	46.06	46.47	44.66	22.95	24.6	30.35
44.2	21.71	75.64	59.61	51.55	53.14	25.97	29.09	51.77	13.46	26.91		95.37	41.06	16.46	57.72	36.22	77.1	50.55	73.29	35.21	25.79	29.4
52.73	29.2	54.67	42.14	69.05	54.09	34.89	28.66	37.35	16.6	30.98		1.1	48.63	22.33	73.4	42.28	38.44	47.31	36.35	37.61	30.7	22.75
61.27	28.98	55.76	57.25	64.02	54.68	28.22	40.37	37.36	15.16	30.61		18.78	46.26	20.35	69.94	42.95	55.82	46.21	55.59	56.37	24.51	26.27
69.93	59.69	47.7	38.26	76.26	80.24	61.78	64.46	83.09	58.56	54.35		53.96	81.18	49.9	101.6	92.1	70.79	96.72	71.78	83.96	73.64	62.57
78.48	53.04	67.28	64.77	82.48	76.86	59.75	60.81	82.55	48.68	51.46		48.07	52.44	44.84	93.11	87.11	66.97	90.4	74.36	78.79	80.86	54.69
87.02	54.46	62.7	47.16	77.07	72.74	56.1	60.52	79.98	40.66	49.06		46.48	56.6	43.04	93.2	83.16	61.92	87.46	77.75	77.34	73.77	52
95.57	56.17	64.19	46.62	77.55	74.99	52.1	66.49	75.27	34.95	46.21		46.44	57.91	42.53	80.54	80.56	63.84	84.05	67.99	76.64	67.32	51.53
104.25	19.44	17.83	4.68	43.43	54.14	57.69	19.5	26.69	-3.87	26.92		19.05	14.42	19.14	26.36	32.3	49.09	39.07	43.37	36.3	8.18	26.19
112.8	21.35	18.89	16.85	58.06	58.38	20.67	21.65	22.42	4.83	27.28		15.27	13.42	18.62	54.59	32.89	35.44	38.72	41.66	36.16	18.49	27.69
121.36	18.9	17.68	-0.32	50.86	58.93	15.02	18.35	22.99	-9.17	12.21		15.9	12.93	19.43	51.04	31.95	35.28	37.4	39.1	37.69	15.94	25.09
4j
	Ctl											GSH-dep
Basal Respiration	34.03	38.85	60.79	40.81	22.51	36.41	49.07	49.7	60.04	29.67		34.23	58.85	21.87	47.25	48.19	33.15	34.32	37.55	62.54	41.35	27.83
ATP Production	25.5	1.68	8.27	38.51	25.74	40.01	33.63	32.58	43.6	23.12		16.04	28.65	21.27	26.35	39.98	18.73	25.08	26.45	61.23	29.15	26.96
Proton Leak	8.53	37.17	52.53	2.3	-3.22	-3.6	15.44	17.12	16.44	6.55		18.19	30.19	0.6	20.9	8.21	14.42	9.24	11.1	1.31	12.2	0.87
Maximal Respiration	35.94	42.33	42.13	27.56	19.06	26.31	43.24	56.19	48.45	28.13		32	48.44	26.01	48.12	53.35	25.94	51.26	31.59	42.46	59.69	28.87

## Sheet: Fig. 5
5j
	Ctl											GSH-dep
FASN Protein	1.37903	1.15417	1.05072	1.12697	0.877617	0.763982	0.771579	0.981309	0.894627			0.560835	0.563808	0.794121	0.779619	0.497629	0.568774	0.342019	0.788913	0.87485	0.855179	0.626571
5k
	Ctl											GSH-dep
FASN mRNA	-0.210897	-0.508403	-0.209228	-0.461958	-0.362158	0.0758749	0.264236	-0.314733	1.00216			-0.673463	0.164786	-0.209228	0.535058	0.0717627	0.320773	-0.852042	0.0894981	0.0229004	-0.518701	-0.929611
5m	Ctl				GSH-dep
0.074039	0.0308274	-0.104866		0.298744	0.160706	0.224409
5n
	Ctl								GSH-dep
siCtl	-0.0284795	-0.284117	-0.164004	0.0506314	0.248254	0.141445	-0.108168	0.144439	-0.591282	-0.607555	-0.646472	-0.553201	-0.499067	-0.210569	-0.517281	-0.779133
siFasn	-0.0322766	-0.371203	-0.239053	-0.352621	-0.346305	-0.43903	-0.323897	-0.0699404	-0.544137	-0.278594	-0.482811	-0.360556	-0.444641	-0.395994	-0.370669	-0.163079
siScd1	0.0661039	-0.165393	-0.208659	-0.406359	-0.47303	-0.329077	-0.167248	-1.08432	-0.703185	-0.778425	-0.804162	-0.374948	-0.546548	-0.364805	-0.604411	-0.413494
siFasn + siScd1	-0.277092	-0.726236	-1.10728	-0.647766	-0.794099	-0.963397	-0.5238	-1.24443	-0.369067	-0.733086	-0.610075	-0.757322	-0.82012	-0.640664	-0.412394	-1.3787
siFasn + siScd1 + siSrebf1	-0.362679	-0.363741	-0.381391	-0.625926	-0.533334	-1.20675	-1.6368	-0.964203	-0.752442	-0.0365074	-0.679172	-0.722823	-0.694467	-0.817933	-0.914299	-0.724869

## Sheet: Fig. 6b
WT	IRMOE
84.5727	26.7036
118.276	27.9152
152.499	37.8086
96.5189	37.0059
110.747	39.1998
46.514

[truncated: 4 more sheets: Fig. S1, Fig. S2, Fig. S3, Fig. S5]
